# Supplementary material for: Management of a huge right atrial thrombus in a patient with multiple comorbidities
Source: Egypt Heart J. 2020 Nov 11;72:79. doi: 10.1186/s43044-020-00112-x (PMC7658281; doi:10.1186/s43044-020-00112-x)
Supplement: Supplementary file 3 — Additional file 3: Movie 3: showing haziness in proximal LAD with slow flow probably thrombus. (A): RAO Caudal view, (B) AP cranial [file 43044_2020_112_MOESM3_ESM.zip]

Archive with 2 entries (2 files):
- Movie 3AR2.avi
- Movie 3BR2.avi
